# Supplementary material for: Myrtenol from Lavender Essential Oil Possesses Neuroprotective Effects and Promotes Neurite Outgrowth by Potentially Targeting TrkA and IGF-1R in PC12 Cells
Source: Int J Mol Sci. 2026 Mar 12;27(6):2615. doi: 10.3390/ijms27062615 (PMC13026966; doi:10.3390/ijms27062615)
Supplement: Supplementary file 1 [file ijms-27-02615-s001.zip]

Archive with 1 entries (1 files):
- ijms-4145076-supplementary.pdf
